# Supplementary material for: The Expression of Neuroendocrine Markers in a Small Subset of Ameloblastoma with Implications of Clusterin
Source: Cells. 2025 Feb 5;14(3):224. doi: 10.3390/cells14030224 (PMC11816440; doi:10.3390/cells14030224)
Supplement: Supplementary file 1 [file cells-14-00224-s001.zip]

Archive with 1 entries (1 files):
- cells-3441774-supplementary.xlsx
