# Supplementary material for: The Expression of Neuroendocrine Markers in a Small Subset of Ameloblastoma with Implications of Clusterin
Source: Cells. 2025 Feb 5;14(3):224. doi: 10.3390/cells14030224 (PMC11816440; doi:10.3390/cells14030224)
Supplement: Supplementary file 1 [file cells-14-00224-s001.zip › cells-3441774-supplementary.xlsx]

## Sheet: Supple Table 1
Supplemental Table S1 Summary of clinical data and immunohistochemical results
Case No	Type	Sex	Age	CD56	SYP	CgA	INSM1	CLU
1	Conventinal/Follicular	M	77	+	-	-	NA	-
2	Conventinal/Plexiform	M	23	-	-	-	NA	-
3	Conventinal/Plexiform	F	21	-	-	-	NA	-
4	Conventinal/Follicular	M	33	+	+	-	-	+
5	Conventinal/Follicular	F	22	-	-	-	NA	-
7	Conventinal/Follicular	M	37	-	-	-	NA	-
8	Conventinal/Plexiform	F	26	+	-	-	NA	-
9	Conventinal/Plexiform	M	56	-	-	-	NA	-
10	Conventinal/Follicular	M	71	+	-	-	NA	-
11	Unicystic	M	67	+	-	-	NA	-
12	Conventinal/Follicular	F	71	+	-	-	NA	-
13	Unicystic	F	14	+	-	-	NA	-
14	Conventinal/Follicular	F	54	+	-	-	NA	-
15	Unicystic	M	39	+	-	-	NA	-
16	Conventinal/Follicular	F	73	+	-	-	NA	-
17	Unicystic	M	47	+	-	-	NA	-
18	Conventinal/Plexiform	F	26	+	-	-	NA	-
19	Conventinal/Plexiform	F	32	-	-	-	NA	-
20	Conventinal/Follicular	M	71	+	-	-	NA	-
21	Conventinal/Follicular	M	64	-	-	-	NA	-
22	Conventinal/Follicular	M	62	+	-	-	NA	-
23	Conventinal/Plexiform	M	10	-	-	-	NA	-
24	Unicystic	M	17	-	-	-	NA	-
25	Unicystic	M	57	+	+	-	+	+
26	Unicystic	M	20	+	-	-	NA	-
27	Unicystic	F	53	+	-	-	NA	-
28	Unicystic	F	15	+	-	-	NA	-
29	Unicystic	F	68	+	-	-	NA	-
30	Conventinal/Follicular	M	81	+	+	-	+	+
31	Unicystic	F	38	-	-	-	NA	-
32	Unicystic	F	44	+	+	-	+	+
35	Unicystic	M	35	+	-	-	NA	+
36	Conventinal/Follicular	M	70	+	+	-	+	+
37	Unicystic	M	27	+	-	-	NA	+
39	Unicystic	M	56	+	-	-	NA	+
40	Conventinal/Plexiform	M	13	+	-	-	NA	-
SYP: synaptophysin; CgA: chromogranin A; INSM1: Insulinoma-associated protein ; CLU: clusterin; Meta: metastasizing ameloblastoma; Carcinoma: ameloblastic carcinoma; NA: not avaialbe
